# Supplementary material for: Comparative health systems analysis of differences in the catastrophic health expenditure associated with non-communicable vs communicable diseases among adults in six countries
Source: Health Policy Plan. 2022 Jul 12;37(9):1107–15. doi: 10.1093/heapol/czac053 (PMC9557357; doi:10.1093/heapol/czac053)
Supplement: czac053_Supp [file czac053_supp.zip]

Archive with 1 entries (1 files):
- SAGE Appendix March 2022 updated.docx
